# Supplementary material for: An Integrated Approach Based on Network Analysis Combined With Experimental Verification Reveals PI3K/Akt/Nrf2 Signaling Is an Important Way for the Anti-Myocardial Ischemia Activity of Yi-Qi-Tong-Luo Capsule
Source: Front Pharmacol. 2022 Feb 16;13:794528. doi: 10.3389/fphar.2022.794528 (PMC8889021; doi:10.3389/fphar.2022.794528)
Supplement: Supplementary file 1 [file Table2.xlsx]

## Sheet: Sheet1
Supplementary Table S2 | Details of GO analyses.
GO	ID	Description	geneID	Count
BP	GO:0000302	response to reactive oxygen species	AKT1/BAD/BCL2/CASP3/CAT/CCNA2/EGFR/EGLN1/FOS/FOSL1/GSTP1/HMOX1/HP/IL10/IL6/MAPK8/MDM2/MET/MMP2/MPO/NOS3/NQO1/PRKCD/RELA	24
	GO:0006979	response to oxidative stress	AKT1/APP/BAD/BCL2/CASP3/CAT/CCNA2/CYCS/EGFR/EGLN1/FOS/FOSL1/GSTP1/HIF1A/HMOX1/HP/IL10/IL6/MAPK8/MDM2/MET/MMP2/MPO/NOS3/NQO1/PRKCD/PTGS1/PTGS2/RELA	29
	GO:0062197	cellular response to chemical stress	AKR1B1/AKT1/BAD/BCL2/CASP3/CAT/CCNA2/CYCS/EGFR/FOS/GSTP1/HIF1A/HMOX1/IL10/IL6/MAPK8/MDM2/MET/MMP2/MPO/NOS3/NQO1/PRKCD/PTGS2/RELA/SLC2A4	26
	GO:0048545	response to steroid hormone	AR/BAD/BCHE/BCL2/CASP3/CASP9/CCND1/EGFR/ESR1/ESR2/FOS/FOSL1/GSTP1/ICAM1/IL10/IL6/MAOB/MDM2/NR3C1/NR3C2/PGR/PPARA/PTGS2/RELA	24
	GO:0032496	response to lipopolysaccharide	AKT1/CASP3/CASP8/CASP9/FASLG/FOS/GSTP1/ICAM1/IL10/IL6/LBP/MAOB/MAPK8/MPO/NFKBIA/NOS2/NOS3/OPRM1/PRKCA/PRKCE/PTGES/PTGS2/RELA	23
	GO:0042493	response to drug	ADRA1A/BAD/BCHE/BCL2/CASP3/CAT/CCND1/EGFR/F7/FOS/FOSL1/ICAM1/IL10/KCNH2/LPL/MAOB/MDM2/NOS2/PTGS2/RELA/SLC6A2/SLC6A3/SLC6A4/TOP1	24
	GO:0002237	response to molecule of bacterial origin	AKT1/CASP3/CASP8/CASP9/FASLG/FOS/GSTP1/ICAM1/IL10/IL6/LBP/MAOB/MAPK8/MPO/NFKBIA/NOS2/NOS3/OPRM1/PRKCA/PRKCE/PTGES/PTGS2/RELA	23
	GO:0097191	extrinsic apoptotic signaling pathway	AKT1/AR/BAD/BAX/BCL2/BCL2L1/CASP3/CASP8/CASP9/FASLG/GSK3B/GSTP1/HMOX1/ICAM1/IFNG/IL4/NOS3/RAF1/RELA	19
	GO:0034599	cellular response to oxidative stress	AKT1/BCL2/CAT/CCNA2/CYCS/EGFR/FOS/GSTP1/HIF1A/HMOX1/IL10/IL6/MAPK8/MDM2/MET/MMP2/MPO/NOS3/NQO1/PRKCD/RELA	21
	GO:0097305	response to alcohol	AHR/AKT1/BAD/BCL2L1/CASP8/CAT/CCND1/F7/FOS/FOSL1/GSTP1/HTR3A/ICAM1/MAOB/NQO1/OPRM1/PRKCE/SLC2A4/SLC6A3	19
CC	GO:0045121	membrane raft	ADRA1A/ADRA1B/APP/CASP3/CASP8/CTSD/EGFR/FASLG/HMOX1/ICAM1/IKBKB/INSR/KDR/NOS3/OPRD1/OPRM1/PTGS2/SCN5A/SLC2A4/SLC6A2/SLC6A3/SLC6A4	22
	GO:0098857	membrane microdomain	ADRA1A/ADRA1B/APP/CASP3/CASP8/CTSD/EGFR/FASLG/HMOX1/ICAM1/IKBKB/INSR/KDR/NOS3/OPRD1/OPRM1/PTGS2/SCN5A/SLC2A4/SLC6A2/SLC6A3/SLC6A4	22
	GO:0098589	membrane region	ADRA1A/ADRA1B/APP/CASP3/CASP8/CTSD/EGFR/FASLG/HMOX1/ICAM1/IKBKB/INSR/KDR/NOS3/OPRD1/OPRM1/PTGS2/SCN5A/SLC2A4/SLC6A2/SLC6A3/SLC6A4	22
	GO:0099055	integral component of postsynaptic membrane	ADRA1A/ADRA2C/CHRM1/CHRM2/CHRM3/GABRA1/HTR3A/OPRD1/OPRM1/SLC6A3/SLC6A4	11
	GO:0098936	intrinsic component of postsynaptic membrane	ADRA1A/ADRA2C/CHRM1/CHRM2/CHRM3/GABRA1/HTR3A/OPRD1/OPRM1/SLC6A3/SLC6A4	11
	GO:0099056	integral component of presynaptic membrane	ADRA1A/CHRM1/CHRM2/CHRM3/HTR3A/OPRD1/OPRM1/SLC6A3/SLC6A4	9
	GO:0005901	caveola	ADRA1A/ADRA1B/FASLG/HMOX1/INSR/NOS3/PTGS2/SCN5A/SLC6A3	9
	GO:0098889	intrinsic component of presynaptic membrane	ADRA1A/CHRM1/CHRM2/CHRM3/HTR3A/OPRD1/OPRM1/SLC6A3/SLC6A4	9
	GO:0099699	integral component of synaptic membrane	ADRA1A/ADRA2C/CHRM1/CHRM2/CHRM3/GABRA1/HTR3A/OPRD1/OPRM1/SLC6A3/SLC6A4	11
	GO:0042734	presynaptic membrane	ADRA1A/CHRM1/CHRM2/CHRM3/FOSL1/HTR3A/OPRD1/OPRM1/SLC6A2/SLC6A3/SLC6A4	11
MF	GO:0008227	G protein-coupled amine receptor activity	ADRA1A/ADRA1B/ADRA1D/ADRA2B/ADRA2C/ADRB1/ADRB2/CHRM1/CHRM2/CHRM3	10
	GO:0004879	nuclear receptor activity	AHR/AR/ESR1/ESR2/NR3C1/NR3C2/PGR/PPARA	8
	GO:0098531	ligand-activated transcription factor activity	AHR/AR/ESR1/ESR2/NR3C1/NR3C2/PGR/PPARA	8
	GO:0003707	steroid hormone receptor activity	ESR1/ESR2/NR3C1/NR3C2/PGR/PPARA	6
	GO:0001223	transcription coactivator binding	AHR/AR/ESR1/PGR/PPARA/RELA	6
	GO:0042277	peptide binding	ACHE/ADRB2/BCHE/CAT/GSTM1/GSTP1/INSR/LBP/NFKBIA/OPRD1/OPRM1/PTGES/RELA	13
	GO:0033218	amide binding	ACHE/ADRB2/BCHE/CAT/FASN/GSTM1/GSTP1/INSR/LBP/NFKBIA/OPRD1/OPRM1/PTGES/RELA	14
	GO:0020037	heme binding	CAT/CYCS/HMOX1/MPO/NOS2/NOS3/PTGS1/PTGS2/TBXAS1	9
	GO:0046906	tetrapyrrole binding	CAT/CYCS/HMOX1/MPO/NOS2/NOS3/PTGS1/PTGS2/TBXAS1	9
	GO:0099528	G protein-coupled neurotransmitter receptor activity	ADRB1/CHRM1/CHRM2/CHRM3	4
