# Supplementary material for: An Integrated Approach Based on Network Analysis Combined With Experimental Verification Reveals PI3K/Akt/Nrf2 Signaling Is an Important Way for the Anti-Myocardial Ischemia Activity of Yi-Qi-Tong-Luo Capsule
Source: Front Pharmacol. 2022 Feb 16;13:794528. doi: 10.3389/fphar.2022.794528 (PMC8889021; doi:10.3389/fphar.2022.794528)
Supplement: Supplementary file 2 [file Table3.xlsx]

## Sheet: Sheet2
Supplementary Table S3 | Details of KEGG pathway enrichment analyses.
ID	Description	GeneRatio	BgRatio	pvalue	p.adjust	qvalue	geneID	Count
hsa01524	Platinum drug resistance	16/102	73/8112	3.40141e-16	8.33345e-14	2.82854e-14	AKT1/BAD/BAX/BCL2/BCL2L1/BIRC5/CASP3/CASP8/CASP9/CYCS/ERBB2/FASLG/GSTA2/GSTM1/GSTP1/MDM2	16
hsa05207	Chemical carcinogenesis - receptor activation	23/102	212/8112	8.14981e-16	9.09587e-14	3.08732e-14	ADRB1/ADRB2/AHR/AKT1/AR/BAD/BCL2/BIRC5/CCND1/EGFR/EPHX1/ESR1/ESR2/FOS/GSTA2/GSTM1/PGR/PPARA/PRKCA/PRKCB/RAF1/RELA/VEGFA	23
hsa05417	Lipid and atherosclerosis	23/102	215/8112	1.11378e-15	9.09587e-14	3.08732e-14	AKT1/BAD/BAX/BCL2/BCL2L1/CASP3/CASP7/CASP8/CASP9/CYCS/FASLG/FOS/GSK3B/ICAM1/IKBKB/IL6/LBP/MAPK8/MMP1/NFKBIA/NOS3/PRKCA/RELA	23
hsa04210	Apoptosis	19/102	136/8112	3.17589e-15	1.94523e-13	6.6025e-14	AKT1/BAD/BAX/BCL2/BCL2L1/BIRC5/CASP3/CASP7/CASP8/CASP9/CTSD/CYCS/FASLG/FOS/IKBKB/MAPK8/NFKBIA/RAF1/RELA	19
hsa05161	Hepatitis B	20/102	162/8112	6.37484e-15	3.12367e-13	1.06024e-13	AKT1/BAD/BAX/BCL2/BIRC5/CASP3/CASP8/CASP9/CCNA2/CYCS/FASLG/FOS/IKBKB/IL6/MAPK8/NFKBIA/PRKCA/PRKCB/RAF1/RELA	20
hsa01521	EGFR tyrosine kinase inhibitor resistance	15/102	79/8112	3.00233e-14	1.22595e-12	4.16112e-13	AKT1/BAD/BAX/BCL2/BCL2L1/EGFR/ERBB2/GSK3B/IL6/KDR/MET/PRKCA/PRKCB/RAF1/VEGFA	15
hsa04933	AGE-RAGE signaling pathway in diabetic complications	16/102	100/8112	6.6102e-14	2.18257e-12	7.40809e-13	AKT1/BAX/BCL2/CASP3/CCND1/ICAM1/IL6/MAPK8/MMP2/NOS3/PRKCA/PRKCB/PRKCD/PRKCE/RELA/VEGFA	16
hsa05162	Measles	18/102	139/8112	7.12677e-14	2.18257e-12	7.40809e-13	AKT1/BAD/BAX/BCL2/BCL2L1/CASP3/CASP8/CASP9/CCND1/CYCS/FASLG/FOS/GSK3B/IKBKB/IL6/MAPK8/NFKBIA/RELA	18
hsa05167	Kaposi sarcoma-associated herpesvirus infection	20/102	194/8112	2.10944e-13	5.74236e-12	1.94907e-12	AKT1/BAX/CASP3/CASP8/CASP9/CCND1/CCR1/CYCS/FOS/GSK3B/HIF1A/ICAM1/IKBKB/IL6/MAPK8/NFKBIA/PTGS2/RAF1/RELA/VEGFA	20
hsa04066	HIF-1 signaling pathway	16/102	109/8112	2.67498e-13	6.55369e-12	2.22445e-12	AKT1/BCL2/EGFR/EGLN1/ERBB2/HIF1A/HMOX1/IFNG/IL6/INSR/NOS2/NOS3/PRKCA/PRKCB/RELA/VEGFA	16
hsa05208	Chemical carcinogenesis - reactive oxygen species	21/102	223/8112	2.96837e-13	6.61137e-12	2.24403e-12	AHR/AKT1/ATP5F1B/BAD/CAT/EGFR/EPHX1/FOS/GSTA2/GSTM1/HIF1A/HMOX1/IKBKB/MAPK8/MET/NFKBIA/NQO1/PRKCD/RAF1/RELA/VEGFA	21
hsa05163	Human cytomegalovirus infection	21/102	225/8112	3.54255e-13	7.23271e-12	2.45493e-12	AKT1/BAX/CASP3/CASP8/CASP9/CCND1/CCR1/CYCS/EGFR/FASLG/GSK3B/IKBKB/IL6/MDM2/NFKBIA/PRKCA/PRKCB/PTGS2/RAF1/RELA/VEGFA	21
hsa04657	IL-17 signaling pathway	15/102	94/8112	4.44293e-13	8.37322e-12	2.84204e-12	CASP3/CASP8/FOS/FOSL1/GSK3B/IFNG/IKBKB/IL4/IL6/MAPK8/MMP1/MMP13/NFKBIA/PTGS2/RELA	15
hsa05215	Prostate cancer	15/102	97/8112	7.17427e-13	1.2555e-11	4.26141e-12	AKT1/AR/BAD/BCL2/CASP9/CCND1/EGFR/ERBB2/GSK3B/GSTP1/IKBKB/MDM2/NFKBIA/RAF1/RELA	15
hsa04151	PI3K-Akt signaling pathway	25/102	354/8112	8.49783e-13	1.38798e-11	4.71108e-12	AKT1/BAD/BCL2/BCL2L1/CASP9/CCND1/CHRM1/CHRM2/EGFR/ERBB2/FASLG/GSK3B/IGF2/IKBKB/IL4/IL6/INSR/KDR/MDM2/MET/NOS3/PRKCA/RAF1/RELA/VEGFA	25
hsa05418	Fluid shear stress and atherosclerosis	17/102	139/8112	9.81335e-13	1.50267e-11	5.10036e-12	AKT1/BCL2/FOS/GSTA2/GSTM1/GSTP1/HMOX1/ICAM1/IFNG/IKBKB/KDR/MAPK8/MMP2/NOS3/NQO1/RELA/VEGFA	17
hsa05210	Colorectal cancer	14/102	86/8112	2.13333e-12	3.0745e-11	1.04355e-11	AKT1/BAD/BAX/BCL2/BIRC5/CASP3/CASP9/CCND1/CYCS/EGFR/FOS/GSK3B/MAPK8/RAF1	14
hsa04215	Apoptosis - multiple species	10/102	32/8112	3.23418e-12	4.40208e-11	1.49415e-11	BAX/BCL2/BCL2L1/BIRC5/CASP3/CASP7/CASP8/CASP9/CYCS/MAPK8	10
hsa04931	Insulin resistance	15/102	108/8112	3.62938e-12	4.67999e-11	1.58848e-11	AKT1/GSK3B/IKBKB/IL6/INSR/MAPK8/NFKBIA/NOS3/PPARA/PRKCB/PRKCD/PRKCE/PYGM/RELA/SLC2A4	15
hsa05145	Toxoplasmosis	15/102	112/8112	6.24578e-12	7.65108e-11	2.59693e-11	AKT1/BAD/BCL2/BCL2L1/CASP3/CASP8/CASP9/CYCS/IFNG/IKBKB/IL10/MAPK8/NFKBIA/NOS2/RELA	15
hsa05212	Pancreatic cancer	13/102	76/8112	7.13674e-12	8.15677e-11	2.76857e-11	AKT1/BAD/BAX/BCL2L1/CASP9/CCND1/EGFR/ERBB2/IKBKB/MAPK8/RAF1/RELA/VEGFA	13
hsa05160	Hepatitis C	17/102	157/8112	7.32445e-12	8.15677e-11	2.76857e-11	AKT1/BAD/BAX/CASP3/CASP8/CASP9/CCND1/CYCS/EGFR/FASLG/GSK3B/IFNG/IKBKB/NFKBIA/PPARA/RAF1/RELA	17
hsa01522	Endocrine resistance	14/102	98/8112	1.35621e-11	1.44466e-10	4.90348e-11	AKT1/BAD/BAX/BCL2/CCND1/EGFR/ERBB2/ESR1/ESR2/FOS/MAPK8/MDM2/MMP2/RAF1	14
hsa05225	Hepatocellular carcinoma	17/102	168/8112	2.20284e-11	2.24873e-10	7.63265e-11	AKT1/BAD/BAX/BCL2L1/CCND1/EGFR/GSK3B/GSTA2/GSTM1/GSTP1/HMOX1/IGF2/MET/NQO1/PRKCA/PRKCB/RAF1	17
hsa05152	Tuberculosis	17/102	180/8112	6.67987e-11	6.54628e-10	2.22194e-10	AKT1/BAD/BAX/BCL2/CASP3/CASP8/CASP9/CTSD/CYCS/IFNG/IL10/IL6/LBP/MAPK8/NOS2/RAF1/RELA	17
hsa05222	Small cell lung cancer	13/102	92/8112	8.84846e-11	8.33797e-10	2.83007e-10	AKT1/BAX/BCL2/BCL2L1/CASP3/CASP9/CCND1/CYCS/IKBKB/NFKBIA/NOS2/PTGS2/RELA	13
hsa05170	Human immunodeficiency virus 1 infection	18/102	212/8112	1.02826e-10	9.33049e-10	3.16695e-10	AKT1/BAD/BAX/BCL2/BCL2L1/CASP3/CASP8/CASP9/CYCS/FASLG/FOS/IKBKB/MAPK8/NFKBIA/PRKCA/PRKCB/RAF1/RELA	18
hsa04936	Alcoholic liver disease	15/102	142/8112	2.0042e-10	1.75367e-09	5.95232e-10	ADH1C/AKT1/CASP3/CASP8/CCND1/FASLG/FASN/GSK3B/IKBKB/IL6/LBP/MAPK8/NFKBIA/PPARA/RELA	15
hsa05164	Influenza A	16/102	171/8112	2.96036e-10	2.501e-09	8.48888e-10	AKT1/BAX/CASP3/CASP8/CASP9/CYCS/FASLG/ICAM1/IFNG/IKBKB/IL6/NFKBIA/PRKCA/PRKCB/RAF1/RELA	16
hsa05205	Proteoglycans in cancer	17/102	205/8112	5.21943e-10	4.26254e-09	1.44679e-09	AKT1/CASP3/CCND1/EGFR/ERBB2/ESR1/FASLG/HIF1A/IGF2/KDR/MDM2/MET/MMP2/PRKCA/PRKCB/RAF1/VEGFA	17
hsa05022	Pathways of neurodegeneration - multiple diseases	25/102	476/8112	5.4327e-10	4.29358e-09	1.45733e-09	APP/ATP5F1B/BAD/BAX/BCL2/BCL2L1/CASP3/CASP7/CASP8/CASP9/CAT/CHRM1/CHRM3/CYCS/FASLG/GSK3B/IL6/MAPK8/NOS2/PRKCA/PRKCB/PTGS2/RAF1/RELA/SLC6A3	25
hsa04926	Relaxin signaling pathway	14/102	129/8112	5.8992e-10	4.51657e-09	1.53301e-09	AKT1/EGFR/FOS/MAPK8/MMP1/MMP13/MMP2/NFKBIA/NOS2/NOS3/PRKCA/RAF1/RELA/VEGFA	14
hsa04932	Non-alcoholic fatty liver disease	15/102	155/8112	6.97754e-10	5.1803e-09	1.7583e-09	AKT1/BAX/CASP3/CASP7/CASP8/CYCS/FASLG/FOS/GSK3B/IKBKB/IL6/INSR/MAPK8/PPARA/RELA	15
hsa05223	Non-small cell lung cancer	11/102	72/8112	1.14894e-09	8.27914e-09	2.81011e-09	AKT1/BAD/BAX/CASP9/CCND1/EGFR/ERBB2/MET/PRKCA/PRKCB/RAF1	11
hsa04370	VEGF signaling pathway	10/102	59/8112	2.37959e-09	1.66572e-08	5.65377e-09	AKT1/BAD/CASP9/KDR/NOS3/PRKCA/PRKCB/PTGS2/RAF1/VEGFA	10
hsa05169	Epstein-Barr virus infection	16/102	202/8112	3.47933e-09	2.36788e-08	8.03706e-09	AKT1/BAX/BCL2/CASP3/CASP8/CASP9/CCNA2/CCND1/CYCS/ICAM1/IKBKB/IL6/MAPK8/MDM2/NFKBIA/RELA	16
hsa05142	Chagas disease	12/102	102/8112	4.28334e-09	2.83627e-08	9.62686e-09	AKT1/CASP8/FASLG/FOS/IFNG/IKBKB/IL10/IL6/MAPK8/NFKBIA/NOS2/RELA	12
hsa04625	C-type lectin receptor signaling pathway	12/102	104/8112	5.36822e-09	3.46109e-08	1.17476e-08	AKT1/CASP8/IKBKB/IL10/IL6/MAPK8/MDM2/NFKBIA/PRKCD/PTGS2/RAF1/RELA	12
hsa04020	Calcium signaling pathway	17/102	240/8112	5.90943e-09	3.71233e-08	1.26004e-08	ADRA1A/ADRA1B/ADRA1D/ADRB1/ADRB2/CHRM1/CHRM2/CHRM3/EGFR/ERBB2/KDR/MET/NOS2/NOS3/PRKCA/PRKCB/VEGFA	17
hsa04068	FoxO signaling pathway	13/102	131/8112	7.69695e-09	4.71438e-08	1.60016e-08	AKT1/CAT/CCND1/EGFR/FASLG/IKBKB/IL10/IL6/INSR/MAPK8/MDM2/RAF1/SLC2A4	13
hsa05010	Alzheimer disease	21/102	384/8112	8.30636e-09	4.96356e-08	1.68473e-08	AKT1/APP/ATP5F1B/BAD/CASP3/CASP7/CASP8/CASP9/CHRM1/CHRM3/CYCS/GSK3B/IKBKB/IL6/INSR/LPL/MAPK8/NOS2/PTGS2/RAF1/RELA	21
hsa04668	TNF signaling pathway	12/102	112/8112	1.26261e-08	7.36524e-08	2.49991e-08	AKT1/CASP3/CASP7/CASP8/FOS/ICAM1/IKBKB/IL6/MAPK8/NFKBIA/PTGS2/RELA	12
hsa04915	Estrogen signaling pathway	13/102	138/8112	1.45483e-08	8.28915e-08	2.8135e-08	AKT1/BCL2/CTSD/EGFR/ESR1/ESR2/FOS/MMP2/NOS3/OPRM1/PGR/PRKCD/RAF1	13
hsa04726	Serotonergic synapse	12/102	115/8112	1.70882e-08	9.515e-08	3.22958e-08	ALOX12/APP/CASP3/HTR3A/MAOA/MAOB/PRKCA/PRKCB/PTGS1/PTGS2/RAF1/SLC6A4	12
hsa04022	cGMP-PKG signaling pathway	14/102	167/8112	1.7587e-08	9.57513e-08	3.24999e-08	ADRA1A/ADRA1B/ADRA1D/ADRA2B/ADRA2C/ADRB1/ADRB2/AKT1/BAD/INSR/NOS3/OPRD1/PRKCE/RAF1	14
hsa04071	Sphingolipid signaling pathway	12/102	119/8112	2.52265e-08	1.29925e-07	4.40991e-08	AKT1/BAX/BCL2/CTSD/MAPK8/NOS3/OPRD1/PRKCA/PRKCB/PRKCE/RAF1/RELA	12
hsa04722	Neurotrophin signaling pathway	12/102	119/8112	2.52265e-08	1.29925e-07	4.40991e-08	AKT1/BAD/BAX/BCL2/FASLG/GSK3B/IKBKB/MAPK8/NFKBIA/PRKCD/RAF1/RELA	12
hsa04014	Ras signaling pathway	16/102	232/8112	2.54547e-08	1.29925e-07	4.40991e-08	AKT1/BAD/BCL2L1/EGFR/FASLG/IGF2/IKBKB/INSR/KDR/MAPK8/MET/PRKCA/PRKCB/RAF1/RELA/VEGFA	16
hsa05220	Chronic myeloid leukemia	10/102	76/8112	3.02991e-08	1.51496e-07	5.14206e-08	AKT1/BAD/BAX/BCL2L1/CCND1/IKBKB/MDM2/NFKBIA/RAF1/RELA	10
hsa05219	Bladder cancer	8/102	41/8112	3.21194e-08	1.57385e-07	5.34197e-08	CCND1/EGFR/ERBB2/MDM2/MMP1/MMP2/RAF1/VEGFA	8
hsa05213	Endometrial cancer	9/102	58/8112	3.51382e-08	1.68801e-07	5.72945e-08	AKT1/BAD/BAX/CASP9/CCND1/EGFR/ERBB2/GSK3B/RAF1	9
hsa04660	T cell receptor signaling pathway	11/102	104/8112	6.08288e-08	2.86597e-07	9.72768e-08	AKT1/FOS/GSK3B/IFNG/IKBKB/IL10/IL4/MAPK8/NFKBIA/RAF1/RELA	11
hsa04010	MAPK signaling pathway	17/102	294/8112	1.19808e-07	5.53828e-07	1.8798e-07	AKT1/CASP3/EGFR/ERBB2/FASLG/FOS/IGF2/IKBKB/INSR/KDR/MAPK8/MET/PRKCA/PRKCB/RAF1/RELA/VEGFA	17
hsa04510	Focal adhesion	14/102	201/8112	1.82744e-07	8.29116e-07	2.81419e-07	AKT1/BAD/BCL2/CCND1/EGFR/ERBB2/GSK3B/KDR/MAPK8/MET/PRKCA/PRKCB/RAF1/VEGFA	14
hsa04917	Prolactin signaling pathway	9/102	70/8112	1.89452e-07	8.43921e-07	2.86444e-07	AKT1/CCND1/ESR1/ESR2/FOS/GSK3B/MAPK8/RAF1/RELA	9
hsa05415	Diabetic cardiomyopathy	14/102	203/8112	2.0659e-07	9.03832e-07	3.06779e-07	AKT1/ATP5F1B/CTSD/GSK3B/INSR/MAPK8/MMP2/NOS3/PPARA/PRKCA/PRKCB/PRKCD/RELA/SLC2A4	14
hsa04115	p53 signaling pathway	9/102	73/8112	2.74139e-07	1.17832e-06	3.99945e-07	BAX/BCL2/BCL2L1/CASP3/CASP8/CASP9/CCND1/CYCS/MDM2	9
hsa04919	Thyroid hormone signaling pathway	11/102	121/8112	2.91834e-07	1.23275e-06	4.1842e-07	AKT1/BAD/CASP9/CCND1/ESR1/GSK3B/HIF1A/MDM2/PRKCA/PRKCB/RAF1	11
hsa05143	African trypanosomiasis	7/102	37/8112	3.05142e-07	1.26711e-06	4.30084e-07	FASLG/ICAM1/IFNG/IL10/IL6/PRKCA/PRKCB	7
hsa05140	Leishmaniasis	9/102	77/8112	4.37009e-07	1.78445e-06	6.05679e-07	FOS/IFNG/IL10/IL4/NFKBIA/NOS2/PRKCB/PTGS2/RELA	9
hsa05134	Legionellosis	8/102	57/8112	4.70674e-07	1.89041e-06	6.41644e-07	CASP3/CASP7/CASP8/CASP9/CYCS/IL6/NFKBIA/RELA	8
hsa04659	Th17 cell differentiation	10/102	108/8112	8.81399e-07	3.48295e-06	1.18218e-06	AHR/FOS/HIF1A/IFNG/IKBKB/IL4/IL6/MAPK8/NFKBIA/RELA	10
hsa05130	Pathogenic Escherichia coli infection	13/102	197/8112	9.65799e-07	3.75589e-06	1.27482e-06	BAX/CASP3/CASP7/CASP8/CASP9/CYCS/FASLG/FOS/IKBKB/IL6/MAPK8/NFKBIA/RELA	13
hsa04012	ErbB signaling pathway	9/102	85/8112	1.02645e-06	3.92938e-06	1.33371e-06	AKT1/BAD/EGFR/ERBB2/GSK3B/MAPK8/PRKCA/PRKCB/RAF1	9
hsa05235	PD-L1 expression and PD-1 checkpoint pathway in cancer	9/102	89/8112	1.52016e-06	5.72985e-06	1.94482e-06	AKT1/EGFR/FOS/HIF1A/IFNG/IKBKB/NFKBIA/RAF1/RELA	9
hsa05221	Acute myeloid leukemia	8/102	67/8112	1.67518e-06	6.21848e-06	2.11068e-06	AKT1/BAD/CCNA2/CCND1/IKBKB/MPO/RAF1/RELA	8
hsa05224	Breast cancer	11/102	147/8112	2.06306e-06	7.54403e-06	2.56059e-06	AKT1/BAX/CCND1/EGFR/ERBB2/ESR1/ESR2/FOS/GSK3B/PGR/RAF1	11
hsa05131	Shigellosis	14/102	247/8112	2.22164e-06	8.00442e-06	2.71686e-06	AKT1/BAX/BCL2/BCL2L1/CYCS/EGFR/GSK3B/IKBKB/MAPK8/MDM2/NFKBIA/PRKCD/PRKCE/RELA	14
hsa05132	Salmonella infection	14/102	249/8112	2.44375e-06	8.67708e-06	2.94517e-06	AKT1/BAX/BCL2/CASP3/CASP7/CASP8/CYCS/FOS/IKBKB/IL6/MAPK8/NFKBIA/RAF1/RELA	14
hsa05218	Melanoma	8/102	72/8112	2.9191e-06	1.02168e-05	3.4678e-06	AKT1/BAD/BAX/CCND1/EGFR/MDM2/MET/RAF1	8
hsa05165	Human papillomavirus infection	16/102	331/8112	3.19367e-06	1.10204e-05	3.74054e-06	AKT1/BAD/BAX/CASP3/CASP8/CCNA2/CCND1/EGFR/FASLG/GSK3B/IKBKB/MDM2/PTGS2/RAF1/RELA/VEGFA	16
hsa05166	Human T-cell leukemia virus 1 infection	13/102	222/8112	3.69014e-06	1.25567e-05	4.26201e-06	AKT1/BAX/BCL2L1/CCNA2/CCND1/FOS/FOSL1/ICAM1/IKBKB/IL6/MAPK8/NFKBIA/RELA	13
hsa05214	Glioma	8/102	75/8112	3.98891e-06	1.33875e-05	4.54397e-06	AKT1/BAX/CCND1/EGFR/MDM2/PRKCA/PRKCB/RAF1	8
hsa05133	Pertussis	8/102	76/8112	4.41232e-06	1.46084e-05	4.95837e-06	CASP3/CASP7/FOS/IL10/IL6/MAPK8/NOS2/RELA	8
hsa04064	NF-kappa B signaling pathway	9/102	104/8112	5.62337e-06	1.8128e-05	6.15299e-06	BCL2/BCL2L1/ICAM1/IKBKB/LBP/NFKBIA/PRKCB/PTGS2/RELA	9
hsa04620	Toll-like receptor signaling pathway	9/102	104/8112	5.62337e-06	1.8128e-05	6.15299e-06	AKT1/CASP8/FOS/IKBKB/IL6/LBP/MAPK8/NFKBIA/RELA	9
hsa05206	MicroRNAs in cancer	15/102	310/8112	6.63048e-06	2.1097e-05	7.16074e-06	BCL2/CASP3/CCND1/EGFR/ERBB2/HMOX1/IKBKB/MDM2/MET/PRKCA/PRKCB/PRKCE/PTGS2/RAF1/VEGFA	15
hsa04910	Insulin signaling pathway	10/102	137/8112	7.72054e-06	2.42504e-05	8.23107e-06	AKT1/BAD/FASN/GSK3B/IKBKB/INSR/MAPK8/PYGM/RAF1/SLC2A4	10
hsa04662	B cell receptor signaling pathway	8/102	82/8112	7.83837e-06	2.43089e-05	8.25092e-06	AKT1/FOS/GSK3B/IKBKB/NFKBIA/PRKCB/RAF1/RELA	8
hsa04725	Cholinergic synapse	9/102	113/8112	1.11295e-05	3.4084e-05	1.15688e-05	ACHE/AKT1/BCL2/CHRM1/CHRM2/CHRM3/FOS/PRKCA/PRKCB	9
hsa04024	cAMP signaling pathway	12/102	221/8112	1.9281e-05	5.83192e-05	1.97947e-05	ADRB1/ADRB2/AKT1/BAD/CHRM1/CHRM2/FOS/MAPK8/NFKBIA/PPARA/RAF1/RELA	12
hsa04970	Salivary secretion	8/102	93/8112	1.99896e-05	5.9725e-05	2.02719e-05	ADRA1A/ADRA1B/ADRA1D/ADRB1/ADRB2/CHRM3/PRKCA/PRKCB	8
hsa04930	Type II diabetes mellitus	6/102	46/8112	2.12484e-05	6.27213e-05	2.12889e-05	IKBKB/INSR/MAPK8/PRKCD/PRKCE/SLC2A4	6
hsa04920	Adipocytokine signaling pathway	7/102	69/8112	2.30136e-05	6.63334e-05	2.25149e-05	AKT1/IKBKB/MAPK8/NFKBIA/PPARA/RELA/SLC2A4	7
hsa05211	Renal cell carcinoma	7/102	69/8112	2.30136e-05	6.63334e-05	2.25149e-05	AKT1/BAD/EGLN1/HIF1A/MET/RAF1/VEGFA	7
hsa05120	Epithelial cell signaling in Helicobacter pylori infection	7/102	70/8112	2.53095e-05	7.21027e-05	2.44731e-05	CASP3/EGFR/IKBKB/MAPK8/MET/NFKBIA/RELA	7
hsa05231	Choline metabolism in cancer	8/102	98/8112	2.93325e-05	8.2603e-05	2.80371e-05	AKT1/EGFR/FOS/HIF1A/MAPK8/PRKCA/PRKCB/RAF1	8
hsa04630	JAK-STAT signaling pathway	10/102	162/8112	3.35513e-05	9.34097e-05	3.17051e-05	AKT1/BCL2/BCL2L1/CCND1/EGFR/IFNG/IL10/IL4/IL6/RAF1	10
hsa04728	Dopaminergic synapse	9/102	132/8112	3.88334e-05	0.000106768	3.6239e-05	AKT1/FOS/GSK3B/MAOA/MAOB/MAPK8/PRKCA/PRKCB/SLC6A3	9
hsa05146	Amoebiasis	8/102	102/8112	3.92207e-05	0.000106768	3.6239e-05	CASP3/IFNG/IL10/IL6/NOS2/PRKCA/PRKCB/RELA	8
hsa05135	Yersinia infection	9/102	137/8112	5.20611e-05	0.000140165	4.75747e-05	AKT1/FOS/GSK3B/IKBKB/IL10/IL6/MAPK8/NFKBIA/RELA	9
hsa04140	Autophagy - animal	9/102	141/8112	6.52165e-05	0.000173674	5.89485e-05	AKT1/BAD/BCL2/BCL2L1/CTSD/HIF1A/MAPK8/PRKCD/RAF1	9
hsa04923	Regulation of lipolysis in adipocytes	6/102	56/8112	6.65453e-05	0.000175307	5.95029e-05	ADRB1/ADRB2/AKT1/INSR/PTGS1/PTGS2	6
hsa05416	Viral myocarditis	6/102	60/8112	9.85292e-05	0.000256805	8.71647e-05	CASP3/CASP8/CASP9/CCND1/CYCS/ICAM1	6
hsa05226	Gastric cancer	9/102	149/8112	0.000100052	0.000258029	8.75802e-05	AKT1/BAX/BCL2/CCND1/EGFR/ERBB2/GSK3B/MET/RAF1	9
hsa04261	Adrenergic signaling in cardiomyocytes	9/102	150/8112	0.00010534	0.000268837	9.12488e-05	ADRA1A/ADRA1B/ADRA1D/ADRB1/ADRB2/AKT1/BCL2/PRKCA/SCN5A	9
hsa00590	Arachidonic acid metabolism	6/102	61/8112	0.000108176	0.000273227	9.27388e-05	ALOX12/LTA4H/PTGES/PTGS1/PTGS2/TBXAS1	6
hsa04080	Neuroactive ligand-receptor interaction	14/102	353/8112	0.000123032	0.000307581	0.000104399	ADRA1A/ADRA1B/ADRA1D/ADRA2B/ADRA2C/ADRB1/ADRB2/CHRM1/CHRM2/CHRM3/GABRA1/NR3C1/OPRD1/OPRM1	14
hsa04062	Chemokine signaling pathway	10/102	192/8112	0.0001405	0.000347703	0.000118017	AKT1/BAD/CCR1/GSK3B/IKBKB/NFKBIA/PRKCB/PRKCD/RAF1/RELA	10
hsa04658	Th1 and Th2 cell differentiation	7/102	92/8112	0.000147599	0.000361618	0.00012274	FOS/IFNG/IKBKB/IL4/MAPK8/NFKBIA/RELA	7
hsa04912	GnRH signaling pathway	7/102	93/8112	0.000157986	0.000383234	0.000130077	EGFR/MAPK8/MMP2/PRKCA/PRKCB/PRKCD/RAF1	7
hsa04380	Osteoclast differentiation	8/102	128/8112	0.000195499	0.000469581	0.000159385	AKT1/FOS/FOSL1/IFNG/IKBKB/MAPK8/NFKBIA/RELA	8
hsa05031	Amphetamine addiction	6/102	69/8112	0.000215367	0.000512281	0.000173878	FOS/MAOA/MAOB/PRKCA/PRKCB/SLC6A3	6
hsa05230	Central carbon metabolism in cancer	6/102	70/8112	0.000233185	0.00054933	0.000186454	AKT1/EGFR/ERBB2/HIF1A/MET/RAF1	6
hsa04270	Vascular smooth muscle contraction	8/102	134/8112	0.000267821	0.000624916	0.000212109	ADRA1A/ADRA1B/ADRA1D/PRKCA/PRKCB/PRKCD/PRKCE/RAF1	8
hsa00982	Drug metabolism - cytochrome P450	6/102	72/8112	0.000272297	0.000629365	0.000213619	ADH1C/GSTA2/GSTM1/GSTP1/MAOA/MAOB	6
hsa04928	Parathyroid hormone synthesis, secretion and action	7/102	106/8112	0.000355754	0.000814576	0.000276483	BCL2/EGFR/FOS/MMP13/PRKCA/PRKCB/RAF1	7
hsa05144	Malaria	5/102	50/8112	0.000385261	0.000873971	0.000296643	ICAM1/IFNG/IL10/IL6/MET	5
hsa04621	NOD-like receptor signaling pathway	9/102	184/8112	0.000487577	0.00109593	0.000371981	BCL2/BCL2L1/CASP8/IKBKB/IL6/MAPK8/NFKBIA/PRKCD/RELA	9
hsa01523	Antifolate resistance	4/102	30/8112	0.00050224	0.00111863	0.000379684	ALOX12/IKBKB/IL6/RELA	4
hsa05171	Coronavirus disease - COVID-19	10/102	232/8112	0.000641363	0.00141562	0.00048049	EGFR/FOS/IKBKB/IL6/MAPK8/MMP1/NFKBIA/PRKCA/PRKCB/RELA	10
hsa04921	Oxytocin signaling pathway	8/102	154/8112	0.000682107	0.00149211	0.000506452	CCND1/EGFR/FOS/NOS3/PRKCA/PRKCB/PTGS2/RAF1	8
hsa04935	Growth hormone synthesis, secretion and action	7/102	119/8112	0.000715943	0.00155227	0.00052687	AKT1/FOS/GSK3B/MAPK8/PRKCA/PRKCB/RAF1	7
hsa04152	AMPK signaling pathway	7/102	120/8112	0.000752563	0.00161735	0.000548961	ADRA1A/AKT1/CCNA2/CCND1/FASN/INSR/SLC2A4	7
hsa00350	Tyrosine metabolism	4/102	36/8112	0.00101893	0.00216128	0.000733582	ADH1C/MAOA/MAOB/TYR	4
hsa05203	Viral carcinogenesis	9/102	204/8112	0.0010233	0.00216128	0.000733582	BAD/BAX/CASP3/CASP8/CCNA2/CCND1/MDM2/NFKBIA/RELA	9
hsa05323	Rheumatoid arthritis	6/102	93/8112	0.00107446	0.00224994	0.000763674	FOS/ICAM1/IFNG/IL6/MMP1/VEGFA	6
hsa04960	Aldosterone-regulated sodium reabsorption	4/102	37/8112	0.00113151	0.00234932	0.000797405	INSR/NR3C2/PRKCA/PRKCB	4
hsa04929	GnRH secretion	5/102	64/8112	0.00120668	0.00248434	0.000843234	AKT1/ESR2/PRKCA/PRKCB/RAF1	5
hsa05168	Herpes simplex virus 1 infection	15/102	495/8112	0.00123846	0.00251337	0.000853087	AKT1/BAD/BAX/BCL2/BCL2L1/CASP3/CASP8/CASP9/CYCS/FASLG/IFNG/IKBKB/IL6/NFKBIA/RELA	15
hsa05330	Allograft rejection	4/102	38/8112	0.00125253	0.00251337	0.000853087	FASLG/IFNG/IL10/IL4	4
hsa04015	Rap1 signaling pathway	9/102	210/8112	0.00125485	0.00251337	0.000853087	AKT1/EGFR/INSR/KDR/MET/PRKCA/PRKCB/RAF1/VEGFA	9
hsa04650	Natural killer cell mediated cytotoxicity	7/102	131/8112	0.00126181	0.00251337	0.000853087	CASP3/FASLG/ICAM1/IFNG/PRKCA/PRKCB/RAF1	7
hsa05321	Inflammatory bowel disease	5/102	65/8112	0.00129436	0.0025574	0.000868032	IFNG/IL10/IL4/IL6/RELA	5
hsa04666	Fc gamma R-mediated phagocytosis	6/102	97/8112	0.00133785	0.00262219	0.000890023	AKT1/PRKCA/PRKCB/PRKCD/PRKCE/RAF1	6
hsa04750	Inflammatory mediator regulation of TRP channels	6/102	98/8112	0.00141081	0.00274324	0.00093111	ALOX12/MAPK8/PRKCA/PRKCB/PRKCD/PRKCE	6
hsa04664	Fc epsilon RI signaling pathway	5/102	68/8112	0.00158572	0.00305907	0.00103831	AKT1/IL4/MAPK8/PRKCA/RAF1	5
hsa05204	Chemical carcinogenesis - DNA adducts	5/102	69/8112	0.00169278	0.00324009	0.00109975	EPHX1/GSTA2/GSTM1/GSTP1/PTGS2	5
hsa04622	RIG-I-like receptor signaling pathway	5/102	70/8112	0.00180506	0.00341951	0.00116065	CASP8/IKBKB/MAPK8/NFKBIA/RELA	5
hsa05012	Parkinson disease	10/102	266/8112	0.00181443	0.00341951	0.00116065	ATP5F1B/BAX/BCL2L1/CASP3/CASP9/CYCS/MAOA/MAOB/MAPK8/SLC6A3	10
hsa05020	Prion disease	10/102	273/8112	0.00219748	0.00410979	0.00139495	ATP5F1B/BAD/BAX/CASP3/CASP9/CYCS/GSK3B/IL6/MAPK8/PRKCD	10
hsa05202	Transcriptional misregulation in cancer	8/102	192/8112	0.00279529	0.00518822	0.00176099	BAX/BCL2L1/CCNA2/IL6/MDM2/MET/MPO/RELA	8
hsa00980	Metabolism of xenobiotics by cytochrome P450	5/102	78/8112	0.00290931	0.00535926	0.00181904	ADH1C/EPHX1/GSTA2/GSTM1/GSTP1	5
hsa05030	Cocaine addiction	4/102	49/8112	0.00323517	0.00591505	0.00200769	MAOA/MAOB/RELA/SLC6A3	4
hsa04150	mTOR signaling pathway	7/102	155/8112	0.00329075	0.0059721	0.00202705	AKT1/GSK3B/IKBKB/INSR/PRKCA/PRKCB/RAF1	7
hsa04218	Cellular senescence	7/102	156/8112	0.00341046	0.00614384	0.00208534	AKT1/CCNA2/CCND1/IL6/MDM2/RAF1/RELA	7
hsa00330	Arginine and proline metabolism	4/102	51/8112	0.00374342	0.00669443	0.00227222	MAOA/MAOB/NOS2/NOS3	4
hsa04217	Necroptosis	7/102	159/8112	0.00378963	0.00672797	0.00228361	BAX/BCL2/CASP8/FASLG/IFNG/MAPK8/PYGM	7
hsa04540	Gap junction	5/102	88/8112	0.00489207	0.00862272	0.00292672	ADRB1/EGFR/PRKCA/PRKCB/RAF1	5
hsa04211	Longevity regulating pathway	5/102	89/8112	0.0051325	0.00898188	0.00304863	AKT1/BAX/CAT/INSR/RELA	5
hsa04623	Cytosolic DNA-sensing pathway	4/102	63/8112	0.00795707	0.0137549	0.00466868	IKBKB/IL6/NFKBIA/RELA	4
hsa04371	Apelin signaling pathway	6/102	139/8112	0.00797222	0.0137549	0.00466868	AKT1/CCND1/NOS2/NOS3/PRKCE/RAF1	6
hsa04916	Melanogenesis	5/102	101/8112	0.00870492	0.014914	0.00506212	GSK3B/PRKCA/PRKCB/RAF1/TYR	5
hsa04914	Progesterone-mediated oocyte maturation	5/102	102/8112	0.00906428	0.0154219	0.00523449	AKT1/CCNA2/MAPK8/PGR/RAF1	5
hsa04520	Adherens junction	4/102	71/8112	0.0120285	0.020324	0.00689838	EGFR/ERBB2/INSR/MET	4
hsa04137	Mitophagy - animal	4/102	72/8112	0.0126157	0.0211702	0.00718559	BCL2L1/HIF1A/MAPK8/RELA	4
hsa00380	Tryptophan metabolism	3/102	42/8112	0.0155394	0.025724	0.00873125	CAT/MAOA/MAOB	3
hsa05332	Graft-versus-host disease	3/102	42/8112	0.0155394	0.025724	0.00873125	FASLG/IFNG/IL6	3
hsa05014	Amyotrophic lateral sclerosis	10/102	364/8112	0.0158546	0.0260697	0.00884857	ATP5F1B/BAD/BAX/BCL2/BCL2L1/CASP3/CASP9/CAT/CYCS/NOS2	10
hsa00360	Phenylalanine metabolism	2/102	16/8112	0.0167504	0.027359	0.00928619	MAOA/MAOB	2
hsa00983	Drug metabolism - other enzymes	4/102	80/8112	0.0179783	0.0291701	0.00990091	GSTA2/GSTM1/GSTP1/MPO	4
hsa04310	Wnt signaling pathway	6/102	167/8112	0.0184697	0.0297703	0.0101046	CCND1/FOSL1/GSK3B/MAPK8/PRKCA/PRKCB	6
hsa04672	Intestinal immune network for IgA production	3/102	49/8112	0.0234186	0.0375003	0.0127284	IL10/IL4/IL6	3
hsa05032	Morphine addiction	4/102	91/8112	0.0273841	0.0435657	0.0147871	GABRA1/OPRM1/PRKCA/PRKCB	4
hsa04961	Endocrine and other factor-regulated calcium reabsorption	3/102	53/8112	0.0287288	0.0451189	0.0153143	ESR1/PRKCA/PRKCB	3
hsa05320	Autoimmune thyroid disease	3/102	53/8112	0.0287288	0.0451189	0.0153143	FASLG/IL10/IL4	3
hsa00220	Arginine biosynthesis	2/102	22/8112	0.0307107	0.047621	0.0161635	NOS2/NOS3	2
hsa00340	Histidine metabolism	2/102	22/8112	0.0307107	0.047621	0.0161635	MAOA/MAOB	2
hsa04613	Neutrophil extracellular trap formation	6/102	190/8112	0.0322349	0.0496701	0.016859	AKT1/MPO/PRKCA/PRKCB/RAF1/RELA	6
